# Supplementary material for: GNG5 is a novel regulator of Aβ42 production in Alzheimer’s disease
Source: Cell Death Dis. 2024 Nov 11;15(11):815. doi: 10.1038/s41419-024-07218-z (PMC11554683; doi:10.1038/s41419-024-07218-z)
Supplement: Supplementary file 19 — Supplementary Table 1 [file 41419_2024_7218_MOESM19_ESM.xlsx]

## Sheet: Sheet1
No.	Age	Sex	AD pathology	ABC Score	ECog	Postmortem delay (h)	Proteomics (4NC vs. 4AD)	RNA Seq (22NC vs. 31AD)	CA1-EC_IHC (13NC vs. 13AD)	CA1_WB (4NC vs. 5AD)	CA1_ELISA (4NC vs. 5AD)	CA1_Aꞵ plaque (7NC vs. 6AD)	EV from cortex_WB (9NC vs. 10AD)	CA1_Dot Blot (29NC vs. 26AD)	EC_Dot Blot (45NC vs. 41AD)	8 brain regions related to A score_IF (6NC vs. 4AD)
NC1	86	M	Low	A1B1C2	1	37.5		Ö	Ö
NC2	62	M	Not	A0B0C0	1	18.5		Ö	Ö
NC3	52	F	Not	A0B1C0	1	22.7
NC4	64	F	Not	A0B0C0	1	10		Ö				Ö
NC5	96	F	Low	A1B2C1	1	9		Ö	Ö			Ö
NC6	87	F	Not	A0B0C0	1	12.5			Ö			Ö	Ö
NC7	81	F	Not	A0B0C0	1	7			Ö			Ö	Ö			Ö
NC8	86	M	Not	A0B1C0	5	7.5		Ö	Ö			Ö	Ö
NC9	86	M	Low	A1B2C1	1	10		Ö	Ö			Ö				Ö
NC10	72	M	Not	A0B1C0	1	39		Ö	Ö			Ö
NC11	86	F	Not	A0B2C0	1	14	Ö	Ö	Ö	Ö	Ö					Ö
NC12	96	F	Not	A0B2C0	1	32	Ö	Ö CA2, CA3, CA4/DG, EC							√	Ö
NC13	79	M	Not	A0B2C0	1	29	Ö	Ö CA2, CA3, CA4/DG, EC	Ö
NC14	83	M	Not	A0B2C0	1	38	Ö	Ö	Ö	Ö	Ö
NC15	95	M	Not	A0B2C0	1	5		Ö	Ö						√
NC16	75	M	Low	A1B1C0	1	62		Ö
NC17	64	M	Not	A0B1C0	1	12		Ö
NC18	89	F	Not	A0B2C0	1	22.5		Ö
NC19	86	M	Low	A1B1C2	1	20.5		Ö
NC20	80	M	Not	A0B2C0	NA	7.5							Ö
NC21	80	M	Not	A0B1C0	4	4.5							Ö
NC22	80	M	Not	A0B1C0	NA	3							Ö
NC23	87	M	Not	A0B1C0	1	4							Ö
NC24	85	F	Not	A0B2C0	1	2.7							Ö
NC25	70	M	Not	A0B1C0	1	7.5							Ö
NC26	87	F	Not	A0B1C0	4	6							Ö
NC27	93	M	Not	A0B2C0	5	5				Ö	Ö				√
NC28	35	F	Not	A0B0C0	1	12.5				Ö	Ö
NC29	86	F	Not	A0B2C0	2	23		Ö
NC30	86	M	Not	A0B1C0	1	14		Ö
NC31	71	M	Not	A0B2C0	1	10		Ö
NC32	74	F	Not	A0B2C0	1	21		Ö
NC33	74	M	Low	A1B2C0	1	28		Ö CA2, CA3, CA4/DG, EC
NC34	89	F	Not	A0B2C2	1	12.3		Ö
NC35	90	M	Low	A1B1C2	1	24			Ö
NC36	95	M	Not	A0B2C0	1	3.75									√
NC37	93	M	Not	A0B2C1	1	15									√
NC38	95	F	Not	A0B2C0	1	3									√
NC39	94	F	Not	A0B2C0	1	39									√	Ö
NC40	93	M	Not	A0B2C0	1	23.5									√
NC41	95	M	Not	A0B2C0	1	4									√
NC42	92	F	Not	A0B3C0	1	3.5									√
NC43	91	F	Not	A0B2C0	1	3									√
NC44	93	F	Not	A0B2C0	1	7.5									√
NC45	92	M	Not	A0B2C0	1	6.5									√
NC46	93	M	Not	A0B2C0	1	25.5									√
NC47	91	F	Not	A0B2C0	1	8.5									√
NC48	90	M	Not	A0B1C0	1	11									√
NC49	73	M	Low	A2B1C2	1	3								√	√
NC50	78	M	Low	A2B1C2	1	5.5								√	√
NC51	93	F	Low	A1B2C1	3	4.7								√	√
NC52	78	M	Low	A1B2C0	1	4.5								√	√
NC53	88	M	Not	A0B2C0	1	8.5								√	√
NC54	76	F	Not	A0B2C0	1	6								√	√
NC55	86	M	Not	A0B2C0	1	10								√	√
NC56	87	M	Not	A0B2C0	1	6								√	√
NC57	79	M	Not	A0B2C0	1	4								√	√
NC58	90	F	Low	A1B2C1	1	3								√	√
NC59	80	M	Not	A0B2C0	1	14								√	√
NC60	88	M	Low	A1B3C1	2	15.5								√	√
NC61	96	M	Low	A1B2C1	1	0.5								√	√
NC62	93	M	Not	A0B2C0	1	5								√	√
NC63	89	M	Not	A0B2C0	1	5								√	√
NC64	73	M	Not	A0B1C0	1	10.5								√	√
NC65	81	M	Low	A2B1C2	2	23.5								√	√
NC66	83	F	Low	A1B2C0	1	8								√	√
NC67	93	M	Low	A1B3C0	1	22								√	√
NC68	85	M	Not	A0B2C0	2	8.5								√	√
NC69	78	F	Low	A1B2C0	1	4.5								√	√
NC70	89	F	Not	A0B2C0	1	15.5								√	√
NC71	78	F	Not	A0B2C0	1	7.5								√	√
NC72	77	M	Not	A0B1C0	1	7.5								√	√
NC73	83	F	Not	A0B2C0	1	3.5								√	√
NC74	84	M	Low	A1B2C1	1	8								√	√
NC75	87	M	Low	A1B1C1	1	5.5								√	√
NC76	93	M	Low	A3B1C2	1	23								√	√
NC77	83	M	Not	A0B2C0	1	2.75								√	√
NC78	89	F	Low	A1B2C1	1	21										Ö
AD1	100	F	Intermediate	A1B3C3	3.74359	16			Ö
AD2	89	M	High	A3B3C2	4	4.5		Ö
AD3	92	M	Intermediate	A2B2C2	1	43
AD4	91	M	Intermediate	A1B3C2	1	18			Ö
AD5	81	F	Intermediate	A3B3C3	4	8		Ö	Ö							Ö
AD6	90	F	High	A3B3C3	3	91.3		Ö	Ö						√
AD7	90	M	Intermediate	A1B2C2	1	18.5			Ö
AD8	86	F	Intermediate	A2B2C2	1	32		Ö	Ö			Ö				Ö
AD9	93	M	Intermediate	A3B2C3	1	6			Ö			Ö			√
AD10	83	M	High	A3B3C2	3	4.5			Ö				Ö
AD11	91	F	Intermediate	A2B3C2	1	12		Ö	Ö			Ö				Ö
AD12	91	F	High	A3B3C3	2	3	Ö	Ö	Ö	Ö	Ö	Ö			√	Ö
AD13	97	M	High	A3B3C2	3	26.5	Ö	Ö	Ö	Ö	Ö	Ö
AD14	84	F	Intermediate	A3B2C3	1	4	Ö	Ö	Ö			Ö
AD15	102	M	Intermediate	A1B2C2	4	46	Ö	Ö		Ö	Ö
AD16	86	F	Intermediate	A2B2C1	1	18		Ö
AD17	91	M	Intermediate	A3B2C3	3	16.5		Ö	Ö						√
AD18	83	F	Intermediate	A2B3C3	3	3				Ö	Ö
AD19	79	M	Intermediate	A1B2C2	1	8				Ö	Ö
AD20	73	M	High	A3B3C2	2	17							Ö
AD21	89	F	High	A3B3C3	1	5							Ö
AD22	86	F	Intermediate	A3B2C3	1	6.33							Ö
AD23	87	M	High	A3B3C2	2	11		Ö					Ö
AD24	79	F	Intermediate	A3B2C2	1	11							Ö
AD25	80	F	High	A3B3C2	3	13							Ö
AD26	87	M	Intermediate	A1B3C3	4	8.8							Ö
AD27	78	M	High	A3B3C2	4	13.5							Ö
AD28	88	F	Intermediate	A2B2C2	4	7		Ö
AD29	89	F	Intermediate	A1B2C2	1	6.5		Ö
AD30	77	M	Intermediate	A2B3C3	1	4		Ö
AD31	86	F	Intermediate	A2B3C3	2	5.5		Ö
AD32	89	M	Intermediate	A2B3C3	4	11		Ö
AD33	86	M	Intermediate	A1B2C3	1	7		Ö
AD34	98	M	High	A3B3C3	3	3		Ö
AD35	75	F	Intermediate	A3B2C2	1	8		Ö
AD36	94	M	Intermediate	A1B2C2	1	4.3		Ö
AD37	93	F	Intermediate	A2B2C2	1	7.3		Ö
AD38	88	M	High	A3B3C2	1	3.3		Ö
AD39	86	F	Intermediate	A2B3C2	1	4		Ö
AD40	88	F	Intermediate	A1B3C2	0	4.5		Ö
AD41	85	F	High	A3B3C3	4	4.5		Ö
AD42	85	M	High	A3B3C3	1	23		Ö
AD43	90	F	High	A3B3C3	1	3.5		Ö							√
AD44	89	M	High	A3B3C3	1	4.5		Ö
AD45	89	M	High	A3B3C2	1	3		Ö
AD46	85	M	High	A3B3C3	4	26		Ö
AD47	63	F	Intermediate	A1B2C2	1	13								√	√
AD48	94	M	Intermediate	A2B2C1	1	20.5								√	√
AD49	86	M	Intermediate	A3B2C2	1	6.5								√	√
AD50	86	M	High	A3B3C2	1	25.5								√	√
AD51	82	F	Intermediate	A2B3C2	1	4								√	√
AD52	88	M	Intermediate	A1B2C2	1	2								√	√
AD53	85	M	Intermediate	A3B2C2	1	3.5								√	√
AD54	87	M	Intermediate	A2B2C1	2	10								√	√
AD55	83	M	Intermediate	A3B2C2	1	3.5								√	√
AD56	89	F	Intermediate	A2B2C2	1	7								√	√
AD57	82	M	Intermediate	A2B2C2	1	19								√	√
AD58	88	F	Intermediate	A3B2C2	1	2.75								√	√
AD59	86	F	Intermediate	A3B2C2	1	18								√	√
AD60	96	M	Intermediate	A3B2C2	1	4.5								√	√
AD61	88	F	High	A3B3C2	2	12								√	√
AD62	102	M	Intermediate	A3B2C2	1	16.5								√	√
AD63	88	M	Intermediate	A1B2C2	2	4.5								√	√
AD64	95	F	High	A3B3C2	2	7								√	√
AD65	81	M	Intermediate	A3B2C2	1	5.5								√	√
AD66	84	F	Intermediate	A2B2C1	1	5.5								√	√
AD67	67	F	Intermediate	A2B2C2	1	3.5								√	√
AD68	75	M	Intermediate	A2B3C2	1	3								√	√
AD69	88	M	Intermediate	A2B2C2	1	6								√	√
AD70	83	F	High	A2B3C2	4	4								√	√
AD71	94	F	High	A3B3C2	4	7								√	√
AD72	94	F	High	A3B3C3	1	10.3								√	√
AD73	100	F	Intermediate	A3B3C3	3	3									√
AD74	94	M	Intermediate	A2B3C2	3	9.5									√
AD75	90	M	Intermediate	A3B2C2	1	5.5									√
AD76	94	M	Intermediate	A2B2C1	1	5.5									√
AD77	91	M	Intermediate	A3B2C0	3	6.5									√
AD78	102	F	Intermediate	A3B2C2	2	11									√
AD79	91	M	Intermediate	A3B2C2	1	10.5									√
AD80	95	M	High	A3B3C2	3	11									√
AD81	93	M	High	A3B3C2	3	20.5									√
AD82	92	F	High	A3B3C2	1	12.3									√
