# Supplementary material for: GNG5 is a novel regulator of Aβ42 production in Alzheimer’s disease
Source: Cell Death Dis. 2024 Nov 11;15(11):815. doi: 10.1038/s41419-024-07218-z (PMC11554683; doi:10.1038/s41419-024-07218-z)
Supplement: Supplementary file 21 — Supplementary Table 3 [file 41419_2024_7218_MOESM21_ESM.xlsx]

## Sheet: GNG5_CPM
No.	AD pathology	GNG5 CPM in CA1	GNG5 CPM in CA2	GNG5 CPM in CA3	GNG5 CPM in CA4	GNG5 CPM in EC
NC2	Not	3.82549	3.28249	3.25859	2.39874	2.99037
NC4	Not	4.76498	3.11647	2.10708	2.71598	4.37342
NC8	Not	3.28646	4.28767	2.72653	4.70451	4.47972
NC10	Not	2.70316	2.58738	2.36254	2.16645	3.76221
NC11	Not	0.95587	3.62586	2.06862	2.92716	2.42567
NC12	Not	NA	0.652092	5.90153	3.51938	4.71628
NC13	Not	NA	6.46578	5.19171	4.17742	3.71501
NC14	Not	10.219	7.02179	2.75064	5.81578	9.76173
NC15	Not	2.5433	2.27455	2.30565	3.21682	2.7528
NC17	Not	3.20128	2.83901	2.72387	2.44354	3.59286
NC18	Not	2.97754	3.79072	4.87803	1.77267	3.62442
NC29	Not	4.86063	6.98709	4.07597	3.492	5.32331
NC30	Not	4.58275	2.80829	3.43292	2.90127	5.89176
NC31	Not	6.53771	2.28349	3.99338	1.91363	4.88991
NC32	Not	4.00606	3.61044	2.90595	3.80008	5.36797
NC1	Low	7.92141	4.79931	4.75911	3.5697	4.60463
NC9	Low	3.55546	2.50352	4.96704	3.20246	3.69145
NC5	Low	9.84861	3.57894	6.18456	4.88532	4.301
NC16	Low	1.50176	0.466964	1.45162	1.43572	3.75001
NC19	Low	2.82743	5.30008	5.9261	1.50797	2.32316
NC33	Low	NA	2.8198	2.44989	2.58552	1.31915
AD8	Intermediate	3.27957	6.72801	3.60928	1.18168	3.60519
AD11	Intermediate	4.20876	1.99818	2.10252	0	3.15663
AD14	Intermediate	8.6341	4.46632	3.81828	9.04438	4.12958
AD15	Intermediate	4.17605	8.09556	6.65841	4.84911	7.84781
AD16	Intermediate	6.10617	4.74002	2.14057	2.64701	4.61018
AD17	Intermediate	2.81544	2.77454	4.39779	1.44006	2.04974
AD28	Intermediate	5.61322	4.64819	6.73948	3.19571	3.35747
AD29	Intermediate	2.30497	1.96284	2.32864	1.86916	2.39704
AD30	Intermediate	5.3644	4.627	3.14097	4.6977	7.43285
AD31	Intermediate	4.69896	3.90099	3.73979	4.06447	7.7945
AD32	Intermediate	4.85238	2.09372	2.80209	0.852818	1.84401
AD33	Intermediate	5.85698	3.60388	3.86697	2.92283	7.06219
AD35	Intermediate	2.35767	4.2041	2.78264	1.99453	3.24401
AD36	Intermediate	2.65307	2.93252	2.50378	1.51112	2.72282
AD37	Intermediate	4.03554	4.20517	1.07486	2.71683	3.22107
AD39	Intermediate	8.30313	6.49227	5.78358	7.33013	6.10446
AD40	Intermediate	6.38947	6.8724	8.09616	6.23527	8.1382
AD2	High	7.69347	10.6683	9.58063	12.7252	10.7932
AD5	High	6.7514	4.8208	5.59215	6.16071	8.31028
AD6	High	5.56854	5.974	4.64139	3.22019	6.54613
AD12	High	2.87914	4.19218	3.26037	5.30915	3.65229
AD13	High	5.42715	4.3959	2.9774	3.39167	4.18202
AD23	High	4.88599	7.99049	7.1533	4.32686	7.87177
AD34	High	8.26248	6.56356	5.85581	6.18166	9.92053
AD38	High	7.88276	12.5574	8.03148	9.88224	8.81831
AD41	High	16.5913	11.2897	7.11512	9.29261	9.65257
AD42	High	10.4084	4.517	5.54483	7.69653	9.44109
AD43	High	7.8954	6.20628	6.0264	5.60367	7.80371
AD44	High	8.95742	5.35492	7.64182	7.3217	10.0574
AD45	High	6.8136	6.54847	5.95417	9.36688	6.80555
AD46	High	9.73629	7.11789	4.55585	6.76248	9.17531
