# Supplementary material for: GNG5 is a novel regulator of Aβ42 production in Alzheimer’s disease
Source: Cell Death Dis. 2024 Nov 11;15(11):815. doi: 10.1038/s41419-024-07218-z (PMC11554683; doi:10.1038/s41419-024-07218-z)
Supplement: Supplementary file 22 — Supplementary Table 4 [file 41419_2024_7218_MOESM22_ESM.xlsx]

## Sheet: Key Resource Table
KEY RESOURCES TABLE
REAGENT or RESOURCE	RESOURCE	IDENTIFIER
Antibodies
Anti-GNG5 antibody	Abcam	Cat# ab238835 RRID: N/A
GNG5 polyclonal antibody	Bioworld Technology	Cat# BS61200 RRID: N/A
Mouse Anti-Presenilin-1, Loop Monoclonal antibody, Unconjugated	Millipore	Cat# MAB5232 RRID: AB_95175
anti-β-Amyloid, 1-16 (6E10)	BioLegend	Cat# 803001 RRID: AB_2564653
anti-APP C-terminal fragment (C1/6.1)	BioLegend	Cat# 802801 RRID: AB_2564648
anti-β-Amyloid (1-42)	Cell Signaling Technology	Cat# 14974 RRID: AB_2798671
APH1 Polyclonal Antibody	Thermo Fisher Scientific	Cat# PA1-2010 RRID: AB_2227105
Phospho-Tau (Ser202, Thr205) Monoclonal Antibody (AT8)	Thermo Fisher Scientific	Cat# MN1020 RRID: AB_223647
Phospho-Tau (Ser396) Monoclonal Antibody (PHF13.6)	Thermo Fisher Scientific	Cat# 35-5300 RRID: AB_2533211
Anti-ALIX [EPR15314] N-terminal antibody	Abcam	Cat# ab186429 RRID: AB_2754981
PEN2 antibody	Abcam	Cat# ab18189 RRID: AB_444310
Anti-GRK6 antibody	Abcam	Cat# ab244364 RRID: N/A
Rabbit Anti-Rab5 Monoclonal Antibody, Unconjugated, Clone C8B1	Cell Signaling Technology	Cat# 3547 RRID: AB_2300649
CXCR2 antibody	Proteintech	Cat# 20634-1-AP RRID: AB_10693624
LAMP2 antibody	Proteintech	Cat# 27823-1-AP RRID: AB_2880983
CD63 (H-193) antibody	Santa Cruz Biotechnology	Cat# sc-15363 RRID: AB_648179
Mouse Anti-Tsg 101 Monoclonal antibody, Unconjugated, Clone c-2	Santa Cruz Biotechnology	Cat# sc-7964 RRID: AB_671392
Anti-Synapsin I antibody	Abcam	Cat# ab254349 RRID: N/A
Anti-PSD 95 antibody	Synaptic Systems	Cat# 124 011 RRID: AB_10804286
beta Actin antibody	GeneTex	Cat# GTX124213 RRID: AB_11171102
Anti-GAPDH antibody	MBL International	Cat# M171-3 RRID: AB_10597731
Monoclonal ANTI-FLAG® M2 antibody	Sigma-Aldrich	Cat# F1804 RRID: AB_262044
Horseradish enzyme labeled goat anti-mouse IgG (H+L) (affinity purification) antibody	ZSGB-Bio	Cat# ZB_2305 RRID: AB_2747415
Peroxidase-AffiniPure Goat Anti-Rabbit IgG (H+L) antibody	Jackson ImmunoResearch Labs	Cat# 111-035-003 RRID: AB_2313567
Goat anti-Rabbit IgG (H+L) Highly Cross-Adsorbed Secondary Antibody, Alexa Fluor 488	Thermo Fisher Scientific	Cat# A11034 RRID: AB_2576217
Goat anti-Mouse IgG (H+L) Highly Cross-Adsorbed Secondary Antibody, Alexa Fluor 594	Thermo Fisher Scientific	Cat# A11032 RRID: AB_2534091
Goat anti-Mouse IgG (H+L) Highly Cross-Adsorbed Secondary Antibody, Alexa Fluor Plus 488	Thermo Fisher Scientific	Cat# A32723 RRID: AB_2633275
Goat anti-Rabbit IgG (H+L) Highly Cross-Adsorbed Secondary Antibody, Alexa Fluor 594	Thermo Fisher Scientific	Cat# A-11037 RRID: AB_2534095
Biological samples
Human brain tissues	National Human Brain Bank for Development and Function, China	Table S1
Human serum	Peking Union Medical College Hospital, China	Not supplied
Chemicals, peptides, and recombinant proteins
Semagacestat	MCE	Cat# HY-10009
Avagacestat	MCE	Cat# HY-50845
E2012	MCE	Cat# HY-10016
Navarixin	MCE	Cat# HY-10198
Aβ42 Peptide	GL Biochem	N/A
Aβ40 Peptide	GL Biochem	N/A
Dulbecco’s Modified Eagle Medium (DMEM)	Hyclone	Cat# SH30243.01
RPMI 1640 Medium	Hyclone	Cat# SH30809.01
MEM/EBSS	Hyclone	Cat# SH30024.01
Opti-MEM™ I	Thermo Fisher Scientific	Cat# 31985062
Neurobasal Medium	Thermo Fisher Scientific	Cat# 21103049
Penicillin/Streptomycin	Thermo Fisher Scientific	Cat# 15140122
L-Glutamine	Thermo Fisher Scientific	Cat# 25030149
Fetal Bovine Serum (FBS)	Thermo Fisher Scientific	Cat# 10099141C
TRIzol	Thermo Fisher Scientific	Cat# 15596018
LipofectamineTM 2000	Thermo Fisher Scientific	Cat# 11668019
LipofectamineTM RNAiMAX	Thermo Fisher Scientific	Cat# 13778150
B27 Supplement	Thermo Fisher Scientific	Cat# 12587010
NuPAGETM 4-12% Bis-Tris Gel	Thermo Fisher Scientific	Cat# NP0322BOX
DNase I	Roche	Cat# 10104159001
Protease Inhibitor Cocktail	Roche	Cat# 04693132001
Trypsin 0.25% (1X) Solution	Hyclone	Cat# SH30042.01
Dimethyl Sulfoxide Anhydrous (DMSO)	Sigma-Aldrich	Cat# D2650
Bovine Serum Albumin (BSA)	Sigma-Aldrich	Cat# A1933
Poly-L-lysine solution	Sigma-Aldrich	Cat# P4707
TritonX-100	Sigma-Aldrich	Cat# V900502
HEPES	Sigma-Aldrich	Cat# H3375
CHAPSO	Sigma-Aldrich	Cat# C3649
PKH26 Red Fluorescent Cell Linker Mini Kit	Sigma-Aldrich	MINI26-1KT
Phalloidin, Fluorescein Isothiocyanate Labeled	Sigma-Aldrich	Cat# P5282
Cytosine β-D-arabinofuranoside	Sigma-Aldrich	Cat# C1768
Defat Dried Milk for Western Blot	APPLYGEN	Cat# P1622
Protein A/G PLUS-Agarose	Santa Cruz Biotechnology	Cat# sc-2003
Immobilon Western HRP Substrate	Millipore	Cat# WBKLS
PVDF Transfer Membrane	Millipore	Cat# IPVH00010
Amicon Ultra-4 Centrifugal Filters	Millipore	Cat# UFC8003
DAPI	Solarbio	Cat# C0065
RIPA buffer	Solarbio	Cat# R0010
PrimeScriptTM RT Master Mix	Takara	Cat# RR036A
TB Green Premix Ex TaqTM Ⅱ	Takara	Cat# RR820A
Critical commercial kit
Human Amyloid beta (aa1-42) Quantikine ELISA Kit	R and D Systems	Cat# DAB142
Human Amyloid beta (aa1-40) Quantikine ELISA Kit	R and D Systems	Cat# DAB140B
Human amyloid beta peptide 1-42 (Aβ1-42) ELISA Kit	CUSABIO	Cat# CSB-E10684h
Human amyloid beta peptide 1-40 (Aβ1-40) ELISA Kit	CUSABIO	Cat# CSB-E08299h
MinuteTM Endosome Isolation and Cell Fractionation Kit	Invent Biotechnologies	Cat# ED-028
MinuteTM Golgi Apparatus Enrichment Kit	Invent Biotechnologies	Cat# GO-037
Rab5 Activation Assay Kit	NewEast Biosciences	Cat# 83701
PierceTM BCA Protein Assay Kit	Thermo Fisher Scientific	Cat# 23225
NE-PERTM Nuclear and Cytoplasmic Extraction Reagents	Thermo Fisher Scientific	Cat# 78833
Fluoro-Jade C (FJC) Ready-to-Dilute Staining Kit	Biosensis	Cat# TR-100-FJ
Deposited data
Proteomics data	This paper	PRIDE ProteomeXchange Consortium: PXD027380
RNA-sequencing data	Reference doi: 10.1002/advs.202300876	N/A
Experimental models：cell lines
SH-SY5Y	ATCC	Cat# CRL-2266
293T	ATCC	Cat# CRL-3216
Neuro2a	ATCC	Cat# CCL-131
293T-APPOE	This paper	N/A
293T-NCOE	This paper	N/A
SH-SY5Y-APPOE	This paper	N/A
SH-SY5Y-NCOE	This paper	N/A
Neuro2a-APPOE	This paper	N/A
HEK293T-siGNG5	This paper	N/A
HEK293T-siNC	This paper	N/A
SH-SY5Y-siGNG5	This paper	N/A
SH-SY5Y-siNC	This paper	N/A
Neuro2a-siGNG5	This paper	N/A
Neuro2a-siNC	This paper	N/A
Primary hippocampal neuron	This paper	N/A
Experimental models：Organisms/strains
Mouse: APPswe/PSEN1dE9 (APP/PS1)	The Jackson Laboratory	RRID: MMRRC_034832-JAX
Mouse: FAD4T(C57BL/6JGpt-Tg(Thy-APP/Thy-PSEN1)5/Gpt,T053302)	Gempharmatech	N/A
Mouse: 5×FAD [B6.Cg-Tg (APPSwFlLon,PSEN1*M146L*L286V)6799Vas/Mmjax]	The Jackson Laboratory	RRID:MGI:6304946
Oligonucleotides
Primers	This manuscript	Key Resource Table, sheet2
siRNAs	This manuscript	Key Resource Table, sheet3
Recombinant DNA
Plasmid: LvCP06	Era Biotech	N/A
Plasmid: LvCP06-Flag-GNG5	Era Biotech	N/A
Plasmid: pcDNA GNSTM-3-RVG-10-Lamp2b-HA	Era Biotech	N/A
Software and algorithms
GraphPad Prism 8	GraphPad	RRID: SCR_002798
Imaris 9.0.1	Bitplane	RRID: SCR_007370
Adobe Photoshop	Adobe	https://www.adobe.com/products/photoshop/
LAS AF Software	Leica	https://www.leica-microsystems.com/products/microscope-software/p/leica-las-x-ls/
Fiji/ImagJ Software	Fiji	RRID: SCR_002285
Huygens Software	Huygens	RRID: SCR_014237
R	https://www.r-project.org	RRID: SCR_001905
Cytoscape 3.9.1	https://cytoscape.org	RRID: SCR_003032
PyMOL	http://www.pymol.org/	RRID: SCR_000305
Other
Leica TCS SP8 Confocal Microscope	Leica Microsystems	N/A

## Sheet: Primers
Oligonucleotides
primers	Sequence
GNAI1 (human)-F	TTAGGGCTATGGGGAGGTTGA
GNAI1 (human)-R	GGTACTCTCGGGATCTGTTGAAA
GNAO1 (human)-F	GGAGCAAGGCGATTGAGAAAA
GNAO1 (human)-R	GGCTTGTACTGTTTCACGTCT
CXCR2 (human)-F	CCTGTCTTACTTTTCCGAAGGAC
CXCR2 (human)-R	TTGCTGTATTGTTGCCCATGT
GRK6 (human)-F	CCCGGATGACAAGCGGAAG
GRK6 (human)-R	CGAGGTAGTCGGCAAAAGGG
GAPDH (mouse)-F	AATGGATTTGGACGCATTGGT
GAPDH (mouse)-R	TTTGCACTGGTACGTGTTGAT
Rab5A (human)-F	AGACCCAACGGGCCAAATAC
Rab5A (human)-R	GCCCCAATGGTACTCTCTTGAA
presenilin1 (human)-F	GCAGTATCCTCGCTGGTGAAGA
presenilin1 (human)-R	CAGGCTATGGTTGTGTTCCAGTC
GNG5(mouse)-F	CTCAACCGCGTGAAGGTTTC
GNG5(mouse)-R	GGTCTGAAGGGATTCGTACTTG
GNG5(huamn)-F	ACTCAACCGCGTAAAAGTTTCC
GNG5(huamn)-R	GGGTCTGAAGGGATTTGTACTTG

## Sheet: siRNAs
Target gene	siRNA	Target sequence
h-GNG5	siGNG5-1	5'-GGAGTATCTTCAAGTACAA-3'
	siGNG5-2	5'-GCAGACTTGAAACAGTTCT-3'
	siGNG5-3	5'-GTCTGCAGAATGCTCAACA-3'
m-GNG5	siGNG5-1	5'-GTGCCATAATACACTATCT-3'
	siGNG5-2	5'-CACTATCTTCTGCTCGTCA-3'
h-Presenilin1	siPresenilin1-1	5'-GTTGGTAAAGCCTCAGCAA-3'
	siPresenilin1-2	5'-TCCGAAAGGTCCACTTCGT-3'
	siPresenilin1-3	5'-TGCCTGGCTTATTATATCA-3'
h-GNAI1	siGNAI1-1	5'-GAAAGATAGTGGTGTACAA-3'
	siGNAI1-2	5'-GCAGTGGTCTACAGTAACA-3'
	siGNAI1-3	5'-GTAACAGATGTCATCATAA-3'
h-GNAO1	siGNAO1-1	5'-CCAAAGACGTGAAATTACT-3'
	siGNAO1-2	5'-GGCATCGAATATGGTGATA-3'
	siGNAO1-3	5'-GAAACCCACTTCACATTCA-3'
h-CXCR2	siCXCR2-1	5'-GAAGCGCTACTTGGTCAAA-3'
	siCXCR2-2	5'-CGAAGGACCGTCTACTCAT-3'
	siCXCR2-3	5'-TGGAAAGGTGAAGATCTTA-3'
h-GRK6	siGRK6-1	5'-GCATCTACTTCAACCGTTT-3'
	siGRK6-2	5'-GGAGTATTCCGAGCGCTTT-3'
	siGRK6-3	5'-CTACCGACCAGGACTTCTA-3'
