# Supplementary material for: GNG5 is a novel regulator of Aβ42 production in Alzheimer’s disease
Source: Cell Death Dis. 2024 Nov 11;15(11):815. doi: 10.1038/s41419-024-07218-z (PMC11554683; doi:10.1038/s41419-024-07218-z)
Supplement: Supplementary file 24 — Statistical analysis [file 41419_2024_7218_MOESM24_ESM.xlsx]

## Sheet: Fig 1
		Number of subjects per group	Statistical analysis	Values of F	Degree of freedom	Exact values of p
Fig 1F	CA1	N, n = 14; L, n = 5; I, n = 17; H, n = 14.	one-way ANOVA with Turkey post hoc test for multiple groups	4.517	DFn=3, DFd=46	0.0116; 0.0151
	CA2	N, n = 16; L, n = 6; I, n = 17; H, n = 14.	one-way ANOVA with Turkey post hoc test for multiple groups	6.722	DFn=3, DFd=49	0.0026; 0.0047; 0.0080
	CA3	N, n = 16; L, n = 6; I, n = 17; H, n = 14.	one-way ANOVA with Turkey post hoc test for multiple groups	5.355	DFn=3, DFd=49	0.0033; 0.0085
	CA4	N, n = 16; L, n = 6; I, n = 17; H, n = 14.	one-way ANOVA with Turkey post hoc test for multiple groups	10.82	DFn=3, DFd=49	0.0002; 0.0012; 0.0003
	EC	N, n = 16; L, n = 6; I, n = 17; H, n = 14.	one-way ANOVA with Turkey post hoc test for multiple groups	10.53	DFn=3, DFd=49	0.0007; 0.0002; 0.0002
Fig 1H	CA1	NC, n = 13; AD, n = 13.	Two-tailed unpaired Student’s t-test	1.233	DFn=12, DFd=12	0.0287
	CA2	NC, n = 13; AD, n = 13.	Two-tailed unpaired Student’s t-test	1.399	DFn=12, DFd=12	0.0657
	CA3	NC, n = 13; AD, n = 13.	Two-tailed unpaired Student’s t-test	2.295	DFn=12, DFd=12	0.2117
	CA4	NC, n = 13; AD, n = 13.	Two-tailed unpaired Student’s t-test	1.312	DFn=12, DFd=12	0.0083
	EC	NC, n = 13; AD, n = 13.	Two-tailed unpaired Student’s t-test	1.854	DFn=12, DFd=12	0.0173
Fig 1I	CA1	NC, n = 29; AD, n = 26.	Two-tailed unpaired Student’s t-test	1.154	DFn=25, DFd=28	0.0001
	EC	NC, n = 45; AD, n = 41.	Two-tailed unpaired Student’s t-test	1.058	DFn=44, DFd=40	0.014

## Sheet: Fig 2
		Number of subjects per group	Statistical analysis	Values of F	Degree of freedom	Exact values of p
Fig 2B	Aβ42	NCOE, n=6; GNG5OE, n=6	Two-tailed unpaired Student’s t-test	1.011	DFn=5, DFd=5	0.0062
	Aβ40	NCOE, n=6; GNG5OE, n=6	Two-tailed unpaired Student’s t-test	1.079	DFn=5, DFd=5	0.8656
Fig 2D	Aβ42	For each group, n=6	one-way ANOVA with Turkey post hoc test for multiple groups	61.27	DFn=3, DFd=20	0.0325; 0.0221; 0.0158
	Aβ40	For each group, n=6	one-way ANOVA with Turkey post hoc test for multiple groups	11.85	DFn=3, DFd=20	0.0422; 0.0436; 0.0352
Fig 2F	Aβ42	NCOE, n=6; GNG5OE, n=6	Two-tailed unpaired Student’s t-test	1.652	DFn=5, DFd=5	0.0126
	Aβ40	NCOE, n=6; GNG5OE, n=6	Two-tailed unpaired Student’s t-test	1.081	DFn=5, DFd=5	0.7429
Fig 2H	Aβ42	For each group, n=6	one-way ANOVA with Turkey post hoc test for multiple groups	118	DFn=3, DFd=20	0.0112; 0.0154; 0.0100
	Aβ40	For each group, n=6	one-way ANOVA with Turkey post hoc test for multiple groups	20.02	DFn=3, DFd=20	0.0724; 0.0828; 0.0513
Fig 2J	Aβ42	For each group, n=6	Two-tailed unpaired Student’s t-test	1.296	DFn=5, DFd=5	0.0024
	Aβ40	For each group, n=6	Two-tailed unpaired Student’s t-test	3.905	DFn=5, DFd=5	0.051
Fig 2O		WT, n=30; GNG5OE, n=30	Two-tailed unpaired Student’s t-test	1.005, 1.005, 1.670, 1.895, 1.341, 1.027	DFn=29, DFd=29	0.0003, 0.0003, 0.0110, 0.0007, 0.0003, 0.0032
Fig 2N		WT, n=10; GNG5OE, n=10	Two-tailed unpaired Student’s t-test	4.964, 3.185	DFn=9, DFd=9	0.0023, 0.0253
Fig 2P		WT, n=37; GNG5OE, n=53	Two-tailed unpaired Student’s t-test	1.319	DFn=52, DFd=36	0.0001

## Sheet: Fig 3
	Number of subjects per group	Statistical analysis	Values of F	Degree of freedom	Exact values of p
Fig 3D	For each group, n=10	one-way ANOVA with Turkey post hoc test for multiple groups	222.9	DFn=8, DFd=81	0.0006; 0.0054; 0.0003; 0.0005
Fig 3F	For each group, n=10	one-way ANOVA with Turkey post hoc test for multiple groups	90.07	DFn=8, DFd=81	0.0004; 0.9977; 0.0007; 0.9877
	For each group, n=10	one-way ANOVA with Turkey post hoc test for multiple groups	72.25	DFn=8, DFd=81	0.0005; 0.8804; 0.0066; 0.0218
Fig 3G	For each group, n=10	one-way ANOVA with Turkey post hoc test for multiple groups	176	DFn=8, DFd=81	0.0004; 0.9998; 0.0006; 0.0006
	For each group, n=10	one-way ANOVA with Turkey post hoc test for multiple groups	774.5	DFn=8, DFd=81	0.0002; 0.0002; 0.0003; 0.0002
Fig 3H	For each group, n=10	one-way ANOVA with Turkey post hoc test for multiple groups	334	DFn=8, DFd=81	0.0004; 0.0008; 0.0003; 0.0006
	For each group, n=10	one-way ANOVA with Turkey post hoc test for multiple groups	660.7	DFn=8, DFd=81	0.0003; 0.0002; 0.0005; 0.0002
Fig 3I	For each group, n=10	one-way ANOVA with Turkey post hoc test for multiple groups	43.21	DFn=3, DFd=36	0.0007; 0.0006
Fig 3J	For each group, n=10	one-way ANOVA with Turkey post hoc test for multiple groups	32.12	DFn=3, DFd=36	0.0011; 0.0056

## Sheet: Fig 4
	Number of subjects per group	Statistical analysis	Values of F	Degree of freedom	Exact values of p
Fig 4E	For each group, n=10	one-way ANOVA with Turkey post hoc test for multiple groups	56.9	DFn=8, DFd=81	0.0259; < 0.0001; 0.0440; < 0.0001
Fig 4F	For each group, n=10	one-way ANOVA with Turkey post hoc test for multiple groups	12.67	DFn=8, DFd=81	0.0102; 0.0482; 0.0402; 0.9504
Fig 4G	For each group, n=10	one-way ANOVA with Turkey post hoc test for multiple groups	12.27	DFn=8, DFd=81	0.0226; 0.8586; 0.0258; 0.0048
Fig 4H	For each group, n=10	one-way ANOVA with Turkey post hoc test for multiple groups	7.789	DFn=8, DFd=81	0.0451; 0.0405; 0.0480; 0.0340
Fig 4I	For each group, n=10	one-way ANOVA with Turkey post hoc test for multiple groups	10.37	DFn=8, DFd=81	0.0012; 0.0210; 0.0048; 0.0229
Fig 4K	For each group, n=10	one-way ANOVA with Turkey post hoc test for multiple groups	40.25	DFn=8, DFd=81	0.0081; 0.0245; 0.0255; 0.0065
Fig 4L	For each group, n=10	one-way ANOVA with Turkey post hoc test for multiple groups	46.44	DFn=8, DFd=81	0.0052; 0.0063; 0.0038; 0.0042
Fig 4N	For each group, n=10	one-way ANOVA with Turkey post hoc test for multiple groups	13.73	DFn=8, DFd=81	0.0423; 0.0358; 0.0300; 0.0068
Fig 4O	For each group, n=10	one-way ANOVA with Turkey post hoc test for multiple groups	18.06	DFn=8, DFd=81	0.0159; 0.0450; 0.0038; 0.0300

## Sheet: Fig 5
	Number of subjects per group	Statistical analysis	Values of F	Degree of freedom	Exact values of p
Fig 5F	For each group, n=3	one-way ANOVA with Turkey post hoc test for multiple groups	56.27	DFn=4, DFd=10	0.0003, 0.0001

## Sheet: Fig 6
		Number of subjects per group	Statistical analysis	Values of F	Degree of freedom	Exact values of p
Fig 6C		293T-NCOE, n=6; 293T-GNG5OE, n=6;	Two-tailed unpaired Student’s t-test	2.248, 1.514, 1.502	DFn=5, DFd=5	0.0025, 0.0018, 0.0021
Fig 6D		293T-NCOE, n=6; 293T-GNG5OE, n=6;	Two-tailed unpaired Student’s t-test	3.217	DFn=5, DFd=5	0.0004
Fig 6E	Aβ42	293T-NCOE, n=6; 293T-GNG5OE, n=6;	Two-tailed unpaired Student’s t-test	4.202	DFn=5, DFd=5	0.0062
	Aβ40	293T-NCOE, n=6; 293T-GNG5OE, n=6;	Two-tailed unpaired Student’s t-test	1.318	DFn=5, DFd=5	0.0823
Fig 6G		WT, n=6; oAβ42, n=6; oAβ40, n=6	one-way ANOVA with Turkey post hoc test for multiple groups	57.76	DFn=2, DFd=15	0.0230, 0.4130
Fig 6H		WT, n=6; oAβ42, n=6; oAβ40, n=6	one-way ANOVA with Turkey post hoc test for multiple groups	54.74	DFn=2, DFd=15	0.0142, 0.0233

## Sheet: Fig 7
	Number of subjects per group	Statistical analysis	Values of F	Degree of freedom	Exact values of p
Fig 7D	For each group, n=3	one-way ANOVA with Turkey post hoc test for multiple groups	150.1	DFn=3, DFd=8	0.7146, 0.0013, 0.0010
Fig 7F	For each group, n=3	one-way ANOVA with Turkey post hoc test for multiple groups	11.43	DFn=4, DFd=10	0.2050, 0.1064, 0.0504, 0.8011

## Sheet: Fig 8
		Number of subjects per group	Statistical analysis	Values of F	Degree of freedom	Exact values of p
Fig 8A		A0, n = 9; A1, n = 7; A2, n = 2; A3, n = 8.	Simple linear regression	1.203	DFn=3, DFd=22	0.03
Fig 8B		NC,n=6; AD, n=6	Simple linear regression	6.609	DFn=1, DFd=11	0.03
Fig 8C		NC,n=4; AD, n=5	Two-tailed unpaired Student’s t-test	6.897	DFn=3, DFd=4	0.0204
Fig 8D	Aβ42	NC,n=4; AD, n=5	Two-tailed unpaired Student’s t-test	1.605	DFn=4, DFd=3	0.0163
	Aβ40	NC,n=4; AD, n=5	Two-tailed unpaired Student’s t-test	1.041	DFn=4, DFd=3	0.1082
Fig 8E		NC,n=4; AD, n=5	Simple linear regression	6.094	DFn=1, DFd=7	0.04
Fig 8F		NC,n=10; AD, n=9	Two-tailed unpaired Student’s t-test	7.813	DFn=9, DFd=8	0.008
Fig 8H	serum	NC,n=52; Mild AD, n=16; Moderate AD, n=18; Severe AD, n=17	one-way ANOVA with Turkey post hoc test for multiple groups	2.901	DFn=33, DFd=99	0.0244
	serum EVs	NC,n=40; Mild AD, n=15; Moderate AD, n=14; Severe AD, n=15	one-way ANOVA with Turkey post hoc test for multiple groups	1.986	DFn=3, DFd=80	1.986
Fig 8I	serum	n=103	Simple linear regression	0.9027	DFn=1, DFd=101	0.3443
	serum EVs	n=84	Simple linear regression	8.305	DFn=1, DFd=82	0.005

## Sheet: Fig S2
		Number of subjects per group	Statistical analysis	Values of F	Degree of freedom	Exact values of p
Fig S2E	CA1	N, n = 14; L, n = 5; I, n = 17; H, n = 14.	one-way ANOVA with Turkey post hoc test for multiple groups	1.016	DFn=3, DFd=46	0.1791
	CA2	N, n = 16; L, n = 6; I, n = 17; H, n = 14.	one-way ANOVA with Turkey post hoc test for multiple groups	1.298	DFn=3, DFd=49	0.2858
	CA3	N, n = 16; L, n = 6; I, n = 17; H, n = 14.	one-way ANOVA with Turkey post hoc test for multiple groups	0.8885	DFn=3, DFd=49	0.4537
	CA4	N, n = 16; L, n = 6; I, n = 17; H, n = 14.	one-way ANOVA with Turkey post hoc test for multiple groups	0.9778	DFn=3, DFd=49	0.4109
	EC	N, n = 16; L, n = 6; I, n = 17; H, n = 14.	one-way ANOVA with Turkey post hoc test for multiple groups	2.965	DFn=3, DFd=49	0.0241
Fig S2F	CA1	N, n = 14; L, n = 5; I, n = 17; H, n = 14.	one-way ANOVA with Turkey post hoc test for multiple groups	1.424	DFn=3, DFd=46	0.248
	CA2	N, n = 16; L, n = 6; I, n = 17; H, n = 14.	one-way ANOVA with Turkey post hoc test for multiple groups	2.863	DFn=3, DFd=49	0.0145
	CA3	N, n = 16; L, n = 6; I, n = 17; H, n = 14.	one-way ANOVA with Turkey post hoc test for multiple groups	2.754	DFn=3, DFd=49	0.0181
	CA4	N, n = 16; L, n = 6; I, n = 17; H, n = 14.	one-way ANOVA with Turkey post hoc test for multiple groups	0.4662	DFn=3, DFd=49	0.7072
	EC	N, n = 16; L, n = 6; I, n = 17; H, n = 14.	one-way ANOVA with Turkey post hoc test for multiple groups	4.793	DFn=3, DFd=49	0.0051, 0.0188

## Sheet: Fig S3
		Number of subjects per group	Statistical analysis	Values of F	Degree of freedom	Exact values of p
Fig S3C	CA1	NC, n = 29; AD, n = 26.	Two-tailed unpaired Student’s t-test	2.215	DFn=25, DFd=28	0.0001
	EC	NC, n = 45; AD, n = 41.	Two-tailed unpaired Student’s t-test	1.107	DFn=25, DFd=28	0.0002

[truncated: 8 more sheets: Fig S4, Fig S5, Fig S10, Fig S11, Fig S12, Fig S15, Fig S16, Fig S17]
